# Supplementary material for: The transcription factor CmLEC1 positively regulates the seed-setting rate in hybridization breeding of chrysanthemum
Source: Hortic Res. 2021 Aug 10;8:191. doi: 10.1038/s41438-021-00625-9 (PMC8355372; doi:10.1038/s41438-021-00625-9)
Supplement: Supplementary file 1 — SUPPLEMENTAL MATERIAL [file 41438_2021_625_MOESM1_ESM.xlsx]

## Sheet: Supplemental Table S1-3
Specific primer sequences designed for the construction and identification of transgenic lines
Gene name	Sequence
35S	5’-GACGCACAATCCCACTATCC-3’
CmLEC1-Test-R	5’-ACATTCTTGGATGGTTTCTTTT-3’
CmLEC1-Sal I-F	5’-TTCAGTCGACATGGAACGTGGAGGAGGTTTTCA-3’
CmLEC1-Not I-R	5’-ATGGAACGTGGAGGAGGTTTTCA-3’
CmLEC1-test-F	5’-ATGGAACGTGGAGGAGGTTTTCA-3’
CmLEC1-test-R	5’-TTCTTTACACTGAGCATATGGCT-3’
Hyg-F	5’-TGCTCCATACAAGCCAACC-3’
Hyg-R	5’-CGTTATGTTTATCGGCACTTT-3’
I miR-s	5’-GATAACTGTTTATACATGCGCTGTCTCTCTTTGTATT-3’
II miR-a	5’-GACAGCGCATGTATAAACAGTTATCAAAGAGAATCAATGA-3’
III miR*s	5’-GACAACGCATGTATATACAGTTTtCACAGGTCGTGATATG-3’
IV miR*a	5’-GAAAACTGTATATACATGCGTTGTCTACATATATATTCCT-3’
A	5’-CTGCAAGGCGATTAAGTTGGGTAAC-3’
B	5’-GCGGATAACAATTTCACACAGGAAACAG-3’

## Sheet: Supplemental Table S1-4
Primers used for RT-qPCR detection of embryonic regulation genes in chrysanthemum.
Gene name	Sequence
CmC3H	5’-ATAGTTGTCGGTGGCGGAGCGGATG -3’
	5’-GTCCATTGAAGTAGGTGAATCTTTAGC-3’
CmFUS3	5’-AATCAGAACTGGCCTTGGGG-3’
	5’-GCTGAGCTGTCGGGTAACTT-3’
CmLEC1-RT	5’-GGCCATGAGCAAACTAGGGT-3’
	5’-ACGTTCTCCGCCATCAAACT-3’
CmLEA	5’-GGGCGTGGAGGAATGATAGC-3’
	5’-CCAACCCGAAAGCAAGAACA-3’
CmABI3	5’-ATCGCATGGTGGGAATTGGT-3’
	5’-TTTCGGACTGTTGGGGTCTG-3’
Cm11S	5’-AGCAACTCCAACTCAGCCTC-3’
	5’-CACTTGTCCCTCACGAAGCT-3’
CmWRI1	5’-CATCGATGGACCGGACGATT-3’
	5’-CCCCAGTACTTGAGAGCAGC-3’
Cm12S	5’-TGATGAGGCAAGGACAGCAG-3’
	5’-ACAACAACCCTTGTGGCTGA-3’
EF1α	5’-TTTTGGTATCTGGTCCTGGAG-3’
	5’-CCATTCAAGCGACAGACTCA-3’

## Sheet: Supplemental Table S1-5
Primers used for plasmid reconstruction.
Empty vector	Vector name	Sequence
pCAMBIA1300-GFP	p1300-GFP-CmC3H	5’- GCTCTAGAATGGATTATGGTAGAGAAAG -3’
		5’- GGGGTACCTTCGATATCATCAATCCAGT - 3’
pGBKT7	pBD-CmLEC1	5’-GAGGAGGACCTGCATATGGCCATGGAGGCCGAATTCATGGAACGTGGAGGAGGTTTTCA- 3’
		5’-ATGCTAGTTATGCGGCCGCTGCAGGTCGACGGATCCTTACACTGAGCATATGGCT- 3’
pGBKT7	pBD-CmC3H	5’-GAGGAGGACCTGCATATGGCCATGGAGGCCGAATTCATGGATTATGGTAGAGAAAGT-3’
		5’-ATGCTAGTTATGCGGCCGCTGCAGGTCGACGGATCCTTATTCGATATCATCAATCCA-3’
pGADT7	pAD-CmC3H	5’- GCTCATATGGCCATGGAGGCCAGTGAATTCATGGATTATGGTAGAGAAAGTGGAA-3’
		5’-ATTCATCTGCAGCTCGAGCTCGATGGATCCTTATTCGATATCATCAATCCAGTCA-3’
pSPYCE(M)	pSPYCE-CmLEC1	5’-GCTCAGGCCTGGCGCGCCACTAGTGGATCCATGGAACGTGGAGGAGGTTTTCATG-3’
		5’-TGGGTACATCCCGGGAGCGGTACCCTCGAGTTCTTTACACTGAGCATATGGCTCA-3’
pSPYNE173	pSPYNE-CmLEC1	5’-GCTCAGGCCTGGCGCGCCACTAGTGGATCCATGGAACGTGGAGGAGGTTTTCATG-3’
		5’-TTGCTCCATCCCGGGAGCGGTACCCTCGAGTTCTTTACACTGAGCATATGGCTCA-3’
pSPYCE(M)	pSPYCE-CmC3H	5’-CGGGATCCATGGGTAAGAAGAAGAGGGTGTC-3’
		5’-CCGCTCGAGTTCGATATCA TCAATCCAGT C-3’
pSPYNE173	pSPYNE-CmC3H	5’-GCTCAGGCCT GGCGCGCCAC TAGTGGATCC ATGGAACGTGGAGGAGGTTTTCATG-3’
		5’-GCTCAGGCCT GGCGCGCCAC TAGTGGATCC ATGGAACGTGGAGGAGGTTTTCATG-3’
pCAMBIA1300-nLUC	CmLEC1-nLUC	5’-ggagagaacacgggggacgagctcGGTACCATGGAACGTGGAGGAGGTTTTCATG-3’
		5’-GCCCCGGGAC GCGTACGAGA TCTGGTCGAC TTCTTTACAC TGAGCATATG GCTCA-3’
pCAMBIA1300-cLUC	CmLEC1-cLUC	5’-cagatctcgtacgcgtcccggggcGGTACCATGGAACGTGGAGGAGGTTTTCATG-3’
		5’-ATGATACGAA CGAAAGCTCT GCAGGTCGAC TTA TTCTTTACAC TGAGCATATG GC-3’
pCAMBIA1300-nLUC	CmC3H-nLUC	5’-GCTCATATGGCCATGGAGGCCAGTGAATTCATGGATTATGGTAGAGAAAGTGGAA-3’
		5’-GCCCCGGGAC GCGTACGAGA TCTGGTCGAC TTCGATATCA TCAATCCAGT CACCA-3’
pCAMBIA1300-cLUC	CmC3H-cLUC	5’-cagatctcgtacgcgtcccggggcGGTACCATGGATTATGGTAGAGAAAGTGGAA-3’
		5’-ATGATACGAA CGAAAGCTCT GCAGGTCGAC TTATTCGATATCA TCAATCCAGT CA-3’
pGreenⅡ62-SK	pGreenⅡ62-SK-CmLEC1	5’-TCTAGAACTAGTGGATCCCCCGGGCTGCAGGAATTCATGGAACGTGGAGGAGGTTT-3’
		5’-GGTGATTTCAGCGAATTGGTACCGGGCCCCCCCTCGAGTTATTCTTTACACTGAGCAT-3’
pGreenⅡ62-SK	pGreenⅡ62-SK-CmC3H	5’-TCTAGAACTAGTGGATCCCCCGGGCTGCAGGAATTCATGGATTATGGTAGAGAAAG-3’
		5’-GGTGATTTCAGCGAATTGGTACCGGGCCCCCCCTCGAGTTATTCGATATCATCAATCC-3’
pGreenⅡ0800-LUC	pGreenⅡ0800-LUC-pCmLEA	5’-TTGTAATACGACTCACTATAGGGCGAATTGGGTACCCGATTAATTCCTGATTAAT-3’
		5’-TTCGATATCAAGCTTATCGATACCGTCGACCTCGAGTACGTTTTCGTCCGCTTTTT-3’
pJG	pJG-CmLEC1	5’-CCTTATGATGTGCCAGATTATGCCTCTCCCGAATTCATGGAACGTGGAGGAGGTTTT-3’
		5’-CCAAACCTCTGGCGAAGAAGTCCAAAGCTTCTCGAGTTATTCTTTACACTGAGCATA-3’
placzi	pLacZi-pCmLEA	5’-TTGTAATACGACTCACTATAGGGCGAATTGGGTACCAAATCGGTCTAATCGGACA-3’
		5’-TTCGATATCAAGCTTATCGATACCGTCGACCTCGAGTACGTTTTCGTCCGCTTTTT -3’
pLacZi	pLacZi-pCmLEA-P1	AAGAGTTTTATATACATACAGAGCACATGCCTCGAG TTTCACTCTTCGAAGAAATTCG
		5’-AAGAGTTTTATATACATACAGAGCACATGCCTCGAGTACGTTTTCGTCCGCTTTTT-3’
pLacZi	pLacZi-pCmLEA-P2	5’-AATGCTATCATTTCCTTTGATATTGGATCGGAATTCCGATTAATTCCTGATTAAT-3’
		5’-AAGAGTTTTATATACATACAGAGCACATGCCTCGAGAACATGCAAAAACGAACGAA-3’
pLacZi	pLacZi-pCmLEA-P3	5’-TTCGATATCAAGCTTATCGATACCGTCGACCTCGAGTACGTTTTCGTCCGCTTTTT -3’
		5’-AAGAGTTTTATATACATACAGAGCACATGCCTCGAGGATTAGAATTTTTATGCACA-3’
pLacZi	pLacZi-pCmLEA-mP2	5’-AATGCTATCATTTCCTTTGATATTGGATCGGAATTCGCATTAAGTTGAGGGGGTTG-3’
		5’-AAGAGTTTTATATACATACAGAGCACATGCCTCGAGAAGTTGACCCCCTTGTTTCG-3’
pJG	pJG-AtLEC1	5’-CCTTATGATGTGCCAGATTATGCCTCTCCCGAATTCATGGAACGTGGAGCTCCCTT-3’
		5’-CCAAACCTCTGGCGAAGAAGTCCAAAGCTTCTCGAGCTTATACTGACCATAATGGT-3’
pLacZi	pLacZi-pAtLEA	5’-AATGCTATCATTTCCTTTGATATTGGATCGGAATTCCAATAAAAACTCATCCGATCGA-3’
		5’-AAGAGTTTTATATACATACAGAGCACATGCCTCGAG TTTCACTCTTCGAAGAAATTCG-3’
pLacZi	pLacZi-pAtLEA-P1	5’-AATGCTATCATTTCCTTTGATATTGGATCGGAATTCCAATAAAAACTCATCCGATC-3’
		5’-AAGAGTTTTATATACATACAGAGCACATGCCTCGAGGATATTCATCTACTCAAGGC-3’
pLacZi	pLacZi-pAtLEA-P2	5’-AATGCTATCATTTCCTTTGATATTGGATCGGAATTCCCAATATCAAGATAACGTGA-3’
		5’-AAGAGTTTTATATACATACAGAGCACATGCCTCGAGCGATTAGGTTGATGTGACGA-3’
pLacZi	pLacZi-pAtLEA-P3	5’-AATGCTATCATTTCCTTTGATATTGGATCGGAATTCGGGCACGTACCTACACACCT-3’
		5’-AAGAGTTTTATATACATACAGAGCACATGCCTCGAGTTTCACTCTTCGAAGAAATT-3’
PET-32a	PET-32a-CmC3H	5’-GACGACGACGACAAGGCCATGGCTGATATCGGATCCATGGATTATGGTAGAGAAAG-3’
		5’-GTGGTGGTGCTCGAGTGCGGCCGCAAGCTTGTCGACTTCGATATCATCAATCCAGT-3’
PGEX-4T-1	PGEX-4T-1-CmLEC1	5’-CATCCTCCAAAATCGGATCTGGTTCCGCGTGGATCC ATGGAACGTGGAGGAGGTTT-3’
		5’-TCGTCAGTCAGTCACGATGCGGCCGCTCGAGTCGAC TTCTTTACACTGAGCATATG -3’

## Sheet: Supplemental Table S1-1
Summary of sequencing data for each sample
Sample	Samples	Total Raw Reads (M)	Total Clean Reads (M)	Total Clean Bases (Gb)	Clean Reads Q20 (%)	Clean Reads Ratio (%)
	WT-NE12-1	67.47	64.79	6.48	97.39	89.6
	WT-NE12-2	69.96	67.05	6.71	97.19	88.86
	OE-NE12-1	69.96	67.03	6.7	97.31	89.29
	OE-NE12-2	69.96	67.22	6.72	97.44	89.69
	amiR-NE12-1	67.47	64.98	6.5	97.51	89.93
	amiR-NE12-2	64.97	62.55	6.25	97.51	89.94
	Note: “OE” means CmLEC1-overexpressing chrysanthemum transgenic lines, “RNAi” means amiR-CmLEC1 chrysanthemum transgenic lines. “WT” means wild type chrysanthemum; “NE12”: chrysanthemum normal embryos at 12 days after pollination

## Sheet: Supplemental Table S1-2
Lous	Chrysanthemum GeneID	othernames	Functions	Frequency
AT1G51680.3	utg26955	4CL1	encodes an isoform of 4-coumarate:CoA ligase (4CL)	2
AT5G23110	utg3698	C3HC4	Zinc finger, C3HC4 type (RING finger) family protein	1
AT5G13270.1	utg49269	RARE1	Encodes RARE1 (Required for accD RNA Editing 1)	1
AT1G32360.1	utg231741	CCCH	Zinc finger (CCCH-type) family protein	3
AT4G28520.1	utg2044	CRU3	Encodes a 12S seed storage protein	3
AT2G20570.2	utg22687	GLK1	Encodes GLK1, Golden2-like 1,	1

## Sheet: Supplemental Table S1-6
Gene ID	O_N12_5 FPKM	O_N12_6 FPKM	A_N12_3 FPKM	A_N12_4 FPKM	W_N12_2 FPKM	W_N12_1 FPKM	Dscription
CL10040.Contig2_All	81.75	119.91	4.12	2.23	10.93	10.65	Cytochrome P450
CL10421.Contig1_All	32.87	34.8	3.69	3.94	19.38	20.99	Domain of unknown function (DUF4314)
CL10492.Contig2_All	23.18	21.71	8.79	9.17	15.43	15.54	HCO3- transporter family
CL10620.Contig2_All	80.27	90.06	32.58	31.97	64.04	61.19	Retinal pigment epithelial membrane protein
CL10729.Contig1_All	26.02	26.29	4.56	4.68	9.7	8.92	LURP-one-related
CL11102.Contig2_All	39.24	44.08	4.26	6.27	13.11	13.51
CL11181.Contig2_All	54.43	55.6	27.68	28.48	43.85	44.72	Regulator of chromosome condensation (RCC1) repeat
CL11181.Contig3_All	37.96	38.63	17.41	19.2	28.41	29.47	Regulator of chromosome condensation (RCC1) repeat
CL11703.Contig9_All	345.44	339.72	117.86	127.63	213.3	224.82	Dehydrin
CL11771.Contig2_All	19.69	19.61	7.61	9.18	13.41	13.14	Kelch motif
CL11771.Contig3_All	53.09	48.08	22.39	22.81	34.21	36.14	Kelch motif
CL11771.Contig4_All	30.26	28.01	13.7	15.22	19.3	21.76	Kelch motif
CL12952.Contig2_All	10.2	10.87	3.3	3.72	5.53	6.57	Voltage gated chloride channel
CL1304.Contig1_All	54.39	44.83	13.99	15.4	29.17	32.43	Zinc-ribbon
CL1304.Contig3_All	38.49	31.41	12.97	13.14	20.43	23.92	Zinc-ribbon
CL1304.Contig4_All	34.02	31.08	10.08	10.36	17.43	20.33	Zinc-ribbon
CL1304.Contig5_All	35.91	30.21	10.05	8.86	17.31	20.58	Zinc-ribbon
CL1304.Contig6_All	9.09	9.13	2.19	2.32	5.35	6.04	CHY zinc finger
CL13141.Contig1_All	14.85	18.15	2.57	2.74	5.8	5.92	Major intrinsic protein
CL13210.Contig20_All	92.04	88.78	60.02	62.52	69.96	73.87	Ubiquitin family
CL13210.Contig29_All	180.06	183.09	120.78	122.67	153.67	157.21	Ubiquitin family
CL13210.Contig8_All	56.03	59.07	41.03	42.2	46.54	47.81	Ubiquitin family
CL13210.Contig9_All	73.2	74.7	48.64	49.95	58.05	61.88	Ubiquitin family
CL13229.Contig2_All	31.96	31.46	8.39	7.3	14.86	14.91
CL13229.Contig4_All	7.42	7.54	2.3	2.19	4.62	5.09
CL13299.Contig1_All	39.91	54.76	9.66	9.39	20.33	23.97	Lipoxygenase
CL13299.Contig2_All	146.39	177.29	11.95	7.94	25.63	25.27	Lipoxygenase
CL13299.Contig3_All	63.13	80.23	6.75	6.29	17.06	17.22	Lipoxygenase
CL13299.Contig6_All	406	587.36	118.95	123.5	267.99	284.1	Lipoxygenase
CL13317.Contig1_All	64.13	67.39	29.88	30.8	45.09	50.47	bZIP transcription factor
CL13329.Contig3_All	128.82	136.81	75.4	68.19	94.85	96.05	O-methyltransferase
CL1370.Contig1_All	148.71	145.09	106.7	104.76	117.23	123.56	Aldehyde dehydrogenase family
CL1425.Contig1_All	84.42	82.69	32.06	34.87	52.55	54.54	No apical meristem (NAM) protein
CL1425.Contig2_All	50.18	53.17	23.06	24.22	35.65	34.13	No apical meristem (NAM) protein
CL157.Contig1_All	69.15	59.64	20.97	21.22	25.37	29.34	Domain of unknown function (DUF588)
CL157.Contig6_All	116.69	102.2	33.19	35.5	42.47	54.08	Domain of unknown function (DUF588)
CL1587.Contig1_All	112.15	105.02	29.03	25.14	61.45	63.24
CL1587.Contig2_All	81.44	85.74	22.91	26.55	58.16	65.63	Galactose oxidase, central domain
CL1587.Contig3_All	121.29	130.96	30.65	36.7	84.84	88.16	Galactose oxidase, central domain
CL170.Contig2_All	19.54	18.41	7.57	5.88	12.81	12.12	B-box zinc finger
CL2090.Contig1_All	71.75	75.19	38.63	37.67	59.33	63.02	eRF1 domain 2
CL2234.Contig1_All	20.81	18.08	6.55	5.52	10.87	10.78	Male sterility protein
CL2309.Contig1_All	111.16	114.49	56.29	51.96	74.37	76.23
CL2309.Contig2_All	74.05	68	34.92	35.23	43.64	47.05
CL2309.Contig3_All	46.88	44.4	18.23	18.8	33.37	33.57
CL2361.Contig1_All	47.8	57.49	4.98	4.97	10.67	11.35	Ribonuclease T2 family
CL2444.Contig4_All	25.45	32.79	6.91	8.38	15.8	18.28	bZIP transcription factor
CL2444.Contig6_All	20.55	20.38	4.28	5.66	12.32	10.2	bZIP transcription factor
CL2597.Contig3_All	53.59	62.54	23.01	25.69	35.18	32.64	EamA-like transporter family
CL2713.Contig1_All	130.7	127.21	39.44	44.57	55.94	67.82	TspO/MBR family
CL2713.Contig2_All	98.88	100.27	31.93	37.18	45.29	54.68	TspO/MBR family
CL2924.Contig1_All	90.62	91.35	32.51	41.73	70.88	78.51	Aminotransferase class-III
CL2972.Contig1_All	179.92	199.45	19.93	17.3	56.04	65.63	Protein of unknown function (DUF812)
CL2972.Contig3_All	27.22	32.38	10.31	6.96	14.9	19.39	RanGTP-binding protein
CL2982.Contig3_All	203.94	233.83	106.98	104.17	148.28	138.76	Alcohol dehydrogenase GroES-like domain
CL3247.Contig4_All	1245.01	1356.48	224.65	192.45	400.92	397.99
CL3247.Contig5_All	555.44	645.65	149.13	131.7	254.71	269.17
CL3314.Contig3_All	8.63	8.74	2.99	3.29	5.11	5.65	Cellulose synthase
CL3335.Contig1_All	31.46	33.51	5.05	5.16	16.11	17.12
CL3335.Contig5_All	50.97	52.28	10.74	13.26	25.4	24.59	AP2 domain
CL343.Contig4_All	81.81	123.24	30.08	28.21	43.31	39.22	Carbonic anhydrase
CL343.Contig6_All	32.24	48.56	0.77	0.82	4.08	3.01	Carbonic anhydrase
CL3460.Contig1_All	87.75	130.65	7.97	4.41	15.07	17.77	Cytochrome P450
CL3460.Contig2_All	55.24	76.69	15.5	13.13	25.75	26.27	Cytochrome P450
CL359.Contig4_All	10.39	11.25	2.9	3.32	6.39	6.8
CL359.Contig7_All	23.23	25.47	6.57	7.56	12.7	14.93	Sister chromatid cohesion C-terminus
CL3840.Contig10_All	28.46	32.48	8.91	8.1	14.32	15.68	bZIP transcription factor
CL3840.Contig5_All	13.12	13.74	2.57	3.22	7.33	8.51	bZIP transcription factor
CL3840.Contig6_All	8.53	8.34	1.97	2.41	4.15	4.64	bZIP transcription factor
CL3840.Contig9_All	21.41	24.2	5.92	5.84	10.49	13.02	bZIP transcription factor
CL392.Contig8_All	19.21	17.95	7.72	7.24	12	11.87	Glycosyl hydrolases family 35
CL3975.Contig2_All	3847.43	2496.24	4.21	3.52	902.54	827.32	Viral methyltransferase
CL4001.Contig3_All	22.56	23.4	9.64	9.77	14.41	13.74	Myo-inositol oxygenase
CL4100.Contig2_All	46.19	48.88	6.82	7.65	30.58	34.26	CCT motif
CL4109.Contig6_All	22.57	23.25	8.5	8.47	15.33	17.08	Protein kinase domain
CL4185.Contig1_All	127.58	124.1	72.29	75.82	90.14	96.95	Senescence regulator
CL4185.Contig2_All	120.11	117.96	64.34	67.02	84.67	93.67	Senescence regulator
CL4185.Contig5_All	155.24	167.55	70.31	71.82	98.61	106.06	Senescence regulator
CL4185.Contig6_All	61.83	55.1	22.14	22.73	36.54	40.08	Senescence regulator
CL434.Contig3_All	66.05	78.45	26.05	23.09	39.47	40.72	Glycosyl hydrolase family 1
CL4422.Contig1_All	1.87	2.85	0.46	0.7	1.89	1.28	Late embryogenesis abundant protein, LEA-3
CL434.Contig6_All	16.55	15.13	6.59	6.08	8.87	9.89	Glycosyl hydrolase family 1
CL4487.Contig3_All	75.97	75.73	27.96	29.07	44.45	54.5	Saccharopine dehydrogenase C-terminal domain
CL4662.Contig1_All	72.37	83.31	19.82	18.18	37.93	48.38
CL4735.Contig4_All	43.88	47.68	18.93	17.51	23.6	24.61	Fatty acid desaturase
CL4796.Contig2_All	91.33	93.13	44.84	46.39	60.75	66.51	CP12 domain
CL4812.Contig1_All	35.48	34.45	10.17	9.42	21.36	21.17	WAX2 C-terminal domain
CL4812.Contig2_All	38.09	37.86	7.59	9.15	22.56	20.66	WAX2 C-terminal domain
CL4814.Contig3_All	17.35	21.16	7.13	5.67	10.06	11.36
CL4836.Contig1_All	14.84	15.68	6.58	6.99	9.25	10.05	Glycosyl hydrolase family 14
CL4868.Contig3_All	10.63	13.57	1.85	1.43	6.6	6.4	Peroxidase
CL4945.Contig10_All	79.25	74.96	7.51	7.84	33.81	31.64	Glycine rich protein family
CL4945.Contig1_All	80.03	87.48	14.54	13.5	50.52	54.91	Glycine rich protein family
CL4945.Contig2_All	118.16	111.79	8.5	9.05	38.74	34.72	Glycine rich protein family
CL4945.Contig3_All	371.57	353.18	26.42	27.05	119.85	114.59	Glycine rich protein family
CL4945.Contig8_All	92.47	91.49	9.26	10.73	45.18	50.48	Glycine rich protein family
CL4945.Contig9_All	79.03	87.56	12.49	11.07	58.54	58.54	Glycine rich protein family
CL5068.Contig10_All	112.06	103.45	57.06	60.73	78.01	86.22	Cotton fibre expressed protein
CL5068.Contig1_All	117.73	116.22	43.02	47.18	68.18	68.65	Cotton fibre expressed protein
CL5068.Contig2_All	87.59	88.69	39.99	42.18	48.84	52.29	Cotton fibre expressed protein
CL5068.Contig4_All	68.49	66.94	28.66	29.08	38.99	44.22	Cotton fibre expressed protein
CL5068.Contig6_All	139.26	154.98	68.58	63.03	94.02	91.95	Cotton fibre expressed protein
CL5068.Contig8_All	44.92	45.2	20.83	20.95	31.41	33.68	Cotton fibre expressed protein
CL5068.Contig9_All	58.34	58.31	22.07	26.35	34.1	34.33	Cotton fibre expressed protein
CL515.Contig2_All	407.44	518.76	9.41	8.03	16.31	18.18	Hemopexin
CL515.Contig3_All	238.78	292.68	2.35	2.28	16.16	14.19	Hemopexin
CL515.Contig4_All	34.32	42.91	1.39	0.85	2.86	2.74	Hemopexin
CL515.Contig6_All	62.84	77.23	1.76	1.43	7.14	6.69	Hemopexin
CL515.Contig7_All	104.75	142.61	2.04	1.31	14.31	12.12	Hemopexin
CL515.Contig8_All	31.53	43.17	0.72	0.16	4.04	3.74	Hemopexin
CL5265.Contig1_All	12.3	17.65	0.88	1.02	2.36	3.59	Fatty acid desaturase
CL5265.Contig2_All	60.71	81.5	1.66	1.44	5.33	8.81	Fatty acid desaturase
CL5345.Contig1_All	225.13	224.29	40.8	39.26	162.92	166.6
CL5363.Contig2_All	0.31	14.87	0	1.93	0	0	Seed Storage Protein
CL5378.Contig1_All	88.08	101.12	9.31	7.39	19.01	24.56	Lipase (class 3)
CL5394.Contig1_All	130.17	115.05	51.73	53.75	76.78	77.42	alpha/beta hydrolase fold
CL5540.Contig3_All	28	30.89	8.97	8.82	17.54	15.82
CL5567.Contig3_All	18.68	15.79	6.7	6.65	9.09	10.89	PB1 domain
CL5614.Contig5_All	7.83	14.18	1.67	2.17	4.23	4.28	Purple acid Phosphatase, N-terminal domain
CL5710.Contig3_All	57.7	88.44	17.66	15.67	22.87	26.65	tify domain
CL5771.Contig4_All	6.84	8.47	0.15	0.28	1.97	2.4	Cytochrome P450
CL591.Contig2_All	19.72	22.17	5.23	5.77	14.7	15.67	BTB/POZ domain
CL5924.Contig1_All	115.64	110.86	29.92	29.29	70.86	67.25	Homeobox domain
CL5924.Contig2_All	536.07	505.12	138.47	139.39	339.35	346.56	Homeobox domain
CL6002.Contig5_All	39.7	39.44	13.7	14.67	26.39	29.09
CL6152.Contig4_All	60.02	66.1	39.85	40.27	48.74	51.47	AMP-binding enzyme
CL6342.Contig11_All	139.23	154.53	64.1	58.47	78.12	84.62	Late embryogenesis abundant protein
CL6342.Contig13_All	358.47	375.52	167.01	147.06	189.71	201.22	Late embryogenesis abundant protein
CL6342.Contig17_All	69.58	70.92	20.05	21.72	33.13	37.63	Late embryogenesis abundant protein
CL6342.Contig2_All	62.25	67.16	26.53	25.41	36.53	37.85	Late embryogenesis abundant protein
CL6342.Contig8_All	93.18	98.7	33.92	36.81	65.23	72.6	Late embryogenesis abundant protein
CL6485.Contig2_All	12.38	12.61	5.92	6.62	8.55	9.79	Ubiquitin carboxyl-terminal hydrolase
CL6500.Contig3_All	14	24.09	0.82	0.59	3.01	2.65	Cytochrome P450
CL6505.Contig1_All	112.03	114.49	34.01	36.7	89.16	94.32	Response regulator receiver domain
CL6534.Contig6_All	3.78	3.22	0.93	1.34	3.55	2.42	Embryonic protein DC-8
CL6557.Contig2_All	62.37	67.86	29.61	30.56	42.37	43.48	G-box binding protein MFMR
CL6594.Contig39_All	17.6	18.53	7.95	7.47	11.16	12.08	Aminotransferase class I and II
CL6824.Contig4_All	30.33	35.19	16.86	16.06	21.73	21.17	ABC-2 type transporter
CL6930.Contig1_All	97.99	96	14.84	13.52	68.5	67.53	F-box-like
CL6930.Contig2_All	74.12	75.01	15.35	14.86	42.87	43.45	F-box-like
CL696.Contig1_All	134.05	142.84	45.86	45.43	64.68	67.74	O-methyltransferase
CL710.Contig2_All	40.57	38.53	8.02	7.42	24.38	25.72	PB1 domain
CL7102.Contig1_All	377.29	378.76	160.76	139.49	232.73	220.28	Pathogenesis-related protein Bet v I family
CL7102.Contig3_All	191.34	202.75	70	51.96	120.38	104.97	Pathogenesis-related protein Bet v I family
CL7127.Contig1_All	12.34	13	4.34	5.12	7.3	7.33	Glycosyltransferase family 20
CL7127.Contig3_All	42.33	38.35	12.82	15.46	18.23	23.21	Glycosyltransferase family 20
CL7133.Contig3_All	18.85	22.86	8.43	8.07	12.34	12.29	Cytochrome P450
CL7189.Contig5_All	16.97	18.78	7.33	8.67	12.35	12.91	Sucrose synthase
CL735.Contig10_All	35.8	34.1	7.19	7.41	15.48	17.37	CCT motif
CL735.Contig11_All	57.34	56.53	17.16	17.54	30.35	32.35	CCT motif
CL735.Contig15_All	108.26	103.06	40.1	41.13	62.34	67.17
CL735.Contig3_All	25.49	29.66	8.29	7.16	17.74	19.43	Response regulator receiver domain
CL735.Contig5_All	34.88	35.15	7.22	7.55	19.45	20.19	Response regulator receiver domain
CL7786.Contig2_All	40.2	39.54	9.21	9.19	13.62	16.15	Cytochrome P450
CL7895.Contig2_All	37.93	36.93	13.15	14.65	23.24	27.4	AP2 domain
CL79.Contig6_All	12.11	11.61	2.94	2.89	8.15	7.95	RNA polymerase Rpb3/RpoA insert domain
CL8169.Contig5_All	14.06	14.3	2.46	2.8	7.68	8.19	NUDIX domain
CL8550.Contig1_All	31.74	30.96	7.86	9.05	12.99	14.98	Senescence regulator
CL8550.Contig2_All	28.18	23.08	4.85	4.33	9.11	12.14	Senescence regulator
CL8703.Contig1_All	67.19	86.37	28.68	24.09	35.4	36.12	Leucine rich repeat
CL8736.Contig1_All	45.55	49.72	22.98	17.65	35.07	37.3	Sucrose synthase
CL8736.Contig3_All	101.02	105.22	36.65	35.86	61.54	65.44	Sucrose synthase
CL9270.Contig2_All	52.6	52.64	10.7	11.44	36.47	42.47	Sodium:sulfate symporter transmembrane region
CL9270.Contig3_All	152.82	154.99	29.38	34.03	93.98	112.14	Sodium:sulfate symporter transmembrane region
CL9377.Contig4_All	4.78	3.7	0.71	0.58	1.69	2.15	Protein kinase domain
Unigene10593_All	18.07	19.45	6.96	6.8	9.72	10.06	Stress up-regulated Nod 19
Unigene11614_All	20.58	23.18	8.42	7.95	12.81	14.72	Membrane transport protein
Unigene12165_All	68	66.93	44.65	46.84	53.27	55.67	Ubiquitin family
Unigene13154_All	161.36	155.67	98.89	103.61	123.14	131.69	Ubiquitin family
Unigene13795_All	14.76	15.23	8.01	8.36	10.22	11.32	SHR-binding domain of vacuolar-sorting associated protein 13
Unigene14916_All	52.96	57.49	20.82	21.31	36.6	40.48	Sugar (and other) transporter
Unigene15256_All	67.89	70.35	29.61	31.02	52.15	50.42	Myb-like DNA-binding domain
Unigene15512_All	13.37	13.91	3	2.97	8.46	9.25	Amino acid kinase family
Unigene16010_All	116.79	118.26	57.36	61.33	88.51	98.74	Retinal pigment epithelial membrane protein
Unigene16020_All	29.47	30.65	14.23	13.65	22.69	24.6	Myb-like DNA-binding domain
Unigene16790_All	13.05	13.04	5.56	5.01	8.75	9.85	Sister chromatid cohesion C-terminus
Unigene16892_All	17.1	17.53	3.51	4.96	11.48	11.92	Membrane transport protein
Unigene17094_All	7.66	7.81	2.82	2.6	4.85	5.25
Unigene17650_All	212.83	207.19	131.84	137.63	167.84	181.39	Ubiquitin family
Unigene18514_All	51.66	40.84	17.11	12.87	29.89	27.68	Catalase
Unigene18595_All	16.95	22.71	8.27	7.34	11.52	11.12	AMP-binding enzyme
Unigene18628_All	21.62	26.03	9.03	8.84	12.78	13.74	Major intrinsic protein
Unigene19436_All	9.75	11.25	3.41	2.98	6.31	6.29	Peptidase family M20/M25/M40
Unigene19567_All	13.94	16.14	2.87	3.26	9.93	10.28
Unigene20986_All	163.66	188.32	8.91	6.79	25.68	25.82	Ribonuclease T2 family
Unigene20987_All	745.88	871.72	150.62	125.97	216.76	220.07	Ribonuclease T2 family
Unigene21029_All	19.41	20.28	4.96	5.28	13.55	15.51	BTB/POZ domain
Unigene21339_All	64.3	75.77	20.1	16.8	31.94	35.52	Serine aminopeptidase, S33
Unigene21953_All	47.66	87.5	0.07	0.05	2.14	1.6	Cytochrome P450
Unigene23323_All	42.61	47.3	6.41	8.19	24.23	24.74	Phosphatidylethanolamine-binding protein
Unigene23324_All	97.06	99.56	16.52	16.79	47.87	54.54	Phosphatidylethanolamine-binding protein
Unigene23440_All	17.02	17.63	9.83	10.19	13.31	13.35	WD domain, G-beta repeat
Unigene23632_All	279.99	266.74	135.6	157.9	180.49	198.74	Zinc finger C-x8-C-x5-C-x3-H type (and similar)
Unigene24691_All	0.75	0.56	0.11	0.58	0.55	0.28	Oleosin 1
Unigene23714_All	215.23	270.31	8.56	4.89	51.54	52.98	Trypsin and protease inhibitor
Unigene23741_All	109.07	112.22	75.57	77.67	86.27	90.98	Subtilase family
Unigene23855_All	60.65	48.08	9.48	11.78	26.42	35.87	Glycosyl hydrolases family 32 N-terminal domain
Unigene24095_All	23.3	23.15	10.47	9.31	13.98	13.62	Major intrinsic protein
Unigene24123_All	40.45	43.18	14.6	13.98	26.63	29.05	CCT motif
Unigene24363_All	22.19	23.26	2.45	1.56	7.69	7.62	Auxin responsive protein
Unigene25568_All	155.76	140.61	83.03	79.98	91.63	96.73	Dehydrin
Unigene26263_All	9.83	12.38	1.88	2.11	5.05	6.79	Cytochrome P450
Unigene26516_All	19.76	18.69	9.52	9.75	12.67	13.74	Plant protein 1589 of unknown function (A_thal_3526)
Unigene26532_All	223.38	232.46	103.02	111.01	125.35	150.88	Transmembrane amino acid transporter protein
Unigene26602_All	141.3	149.47	51.86	53.04	87.62	95.2	Tetratricopeptide repeat
Unigene26608_All	62.09	59.24	13.83	15.28	19.61	21.68	No apical meristem (NAM) protein
Unigene26793_All	33.88	35.76	1.69	1.92	16.62	17.71	Plant protein 1589 of unknown function (A_thal_3526)
Unigene28198_All	56.76	56.27	7.76	7.84	29.08	27.41	AP2 domain
Unigene28200_All	76.07	84.29	8.89	10.63	39.74	42.34	AP2 domain
Unigene28201_All	221.02	229.92	40.71	46.31	101.93	106.42	AP2 domain
Unigene28202_All	16.72	18.52	3.23	3.67	10.31	10.53	AP2 domain
Unigene28635_All	17.18	17.52	10.01	9.95	12.43	12.71	Ion transport protein
Unigene30516_All	179.72	180.49	105.37	106.1	136.11	137.46	Extensin-like region
Unigene30730_All	83.45	92.8	45.87	45.6	52.06	60.54	alpha/beta hydrolase fold
Unigene30749_All	178.64	238.48	72.86	61.22	94.59	90.1	Jacalin-like lectin domain
Unigene30988_All	73.05	97.74	2.91	2.85	13.11	12.97	Glycosyl hydrolase family 1
Unigene31248_All	53.95	53.27	12.09	11.7	41.79	41.48	CCT motif
Unigene31330_All	1269.81	1324.07	549.27	494.28	765.56	812.24	PLAT/LH2 domain
Unigene31434_All	173.11	195.53	57.93	50.13	70.51	76.16	Ricin-type beta-trefoil lectin domain-like
Unigene31435_All	99.19	112.09	39.09	36.57	69.1	77.06	Ricin-type beta-trefoil lectin domain-like
Unigene32139_All	123.56	137.86	12.19	9.55	23.22	24.68	Ribonuclease T2 family
Unigene32206_All	5.11	7.09	0.02	0.04	0.43	0.59	Terpene synthase family, metal binding domain
Unigene33827_All	74.34	71.37	44.62	42.11	54.71	55.72	GDSL/SGNH-like Acyl-Esterase family found in Pmr5 and Cas1p
Unigene35766_All	11.05	11.2	5.02	4.91	7.14	7.79	PPR repeat family
Unigene35882_All	25.95	24.61	6.9	8.75	16.2	18.12	RNA recognition motif 2
Unigene35988_All	14.13	15.51	0.61	1.69	5.06	5.41	Toxin 7
Unigene36269_All	240.04	236.48	114.4	118.02	140.72	163.75	Chlorophyll A-B binding protein
Unigene36317_All	235.2	261.93	134.34	136.01	162.92	171.48	D-isomer specific 2-hydroxyacid dehydrogenase, NAD binding domain
Unigene36338_All	56.71	62.3	17.66	16.18	41.27	43.93	BTB/POZ domain
Unigene36341_All	44.73	49.51	9.28	9.03	29.93	31.26	Ring finger domain
Unigene38067_All	18.82	19.82	2.65	3.43	11.88	11.8	ABC-2 type transporter
Unigene38282_All	17.43	16.61	6.41	5.93	10.38	10.36	Sulfate permease family
Unigene38298_All	12.98	12.88	5.08	5.44	8.54	9.88	Catalase
Unigene3833_All	19.97	20.36	9.03	9.47	14.3	13.25
Unigene38637_All	41.26	34.59	14.95	16.53	22.51	21.78	DnaJ domain
Unigene4034_All	166.4	157.8	99.38	98.17	127.9	128.57	Ubiquitin family
Unigene45441_All	209.13	253.02	12.95	9.25	32.5	31.67	Ribonuclease T2 family
Unigene50372_All	91.79	97.15	28.32	29.34	72.38	77.78	CCT motif
Unigene5049_All	52.88	52.92	8.55	7.63	23.32	21.29	Sister chromatid cohesion C-terminus
Unigene5249_All	11.1	15.3	4.39	4.08	7.15	7.2	Glycosyl hydrolases family 31
Unigene550_All	62.68	59.75	30.88	34.6	43.84	48.43	PDDEXK-like family of unknown function
Unigene5538_All	14.35	14.12	3.17	3.23	7.78	8.02	Sister chromatid cohesion C-terminus
Unigene57190_All	221.15	233.6	121.33	125.86	169.57	187.08	Catalase
Unigene5764_All	216.53	217.93	132.42	141.05	172.81	189.91	Ubiquitin family
Unigene58_All	42.01	38.38	11.14	12.38	27.38	27.51	HSF-type DNA-binding
Unigene7013_All	8.21	7.74	3.31	2.97	5.07	5.31
Unigene7048_All	43.78	50.7	22.44	21.18	34.08	35.06	Sugar (and other) transporter
Unigene740_All	56.86	64.34	28.88	26	40.9	37.53	Cytochrome P450
Unigene8803_All	22.81	25.38	12	11.28	16.89	16.98	AAA domain (Cdc48 subfamily)

## Sheet: Supplemental Table S1-7
Gene ID	O_N12_5 FPKM	O_N12_6 FPKM	A_N12_3 FPKM	A_N12_4 FPKM	W_N12_2 FPKM	W_N12_1 FPKM	Description
CL10448.Contig1_All	19.76	20.55	40.45	34.26	24.89	25.81	Tetratricopeptide repeat
CL11567.Contig1_All	39.54	44.89	94.1	108.81	55.69	64.42
CL13116.Contig10_All	22.6	23.51	44.13	41.21	31.46	30.55	UDP-glucose/GDP-mannose dehydrogenase family, NAD binding domain
CL13116.Contig1_All	11.2	10.94	20.6	21.87	14.53	16.21	UDP-glucose/GDP-mannose dehydrogenase family, NAD binding domain
CL13116.Contig3_All	11.23	11.47	28.68	25.59	16.01	17.65	UDP-glucose/GDP-mannose dehydrogenase family, NAD binding domain
CL13116.Contig7_All	20.27	18.83	40.18	38.91	25.96	27.66	UDP-glucose/GDP-mannose dehydrogenase family, NAD binding domain
CL1520.Contig3_All	597.62	558.4	1027.69	1125.85	760.23	795.67	Subtilase family
CL1847.Contig4_All	12.62	11.61	33.39	38.28	16.42	17.32	Cytochrome P450
CL2085.Contig1_All	20.53	20.45	60.73	50.32	25.41	26.2	Protein tyrosine kinase
CL2547.Contig2_All	49.85	49.14	100.48	95.84	76.55	76.5	zinc-finger of the FCS-type, C2-C2
CL2655.Contig4_All	7.9	7.16	18.01	15.18	10.92	10.64	Filament-like plant protein, long coiled-coil
CL2783.Contig8_All	10.84	10.78	21.77	20.84	14.25	14.37	Transmembrane amino acid transporter protein
CL3010.Contig2_All	8.2	9.03	20.81	18.93	13.04	13.73	Glycosyl hydrolases family 16
CL331.Contig5_All	13.08	12.32	27.69	24.05	16.44	18.8	Tubulin/FtsZ family, GTPase domain
CL331.Contig7_All	8.01	7.35	19.3	19.17	12.83	12.68	Tubulin/FtsZ family, GTPase domain
CL369.Contig8_All	122.01	127.61	194.24	196.28	150.92	146.89	Calreticulin family
CL3758.Contig2_All	8.32	7.42	24.39	21.11	11.59	12.36	Protein tyrosine kinase
CL3975.Contig6_All	10.08	4.77	3460.3	3125.15	60.99	40.1	Viral methyltransferase
CL3975.Contig7_All	74.85	37.47	5179.07	4169.83	234.35	235.11	Viral methyltransferase
CL4227.Contig3_All	18.76	20.78	33.18	31.92	24.7	24.82	Phosphofructokinase
CL4403.Contig4_All	24.25	23.66	51.5	52.53	29.61	33.07	GMC oxidoreductase
CL4718.Contig4_All	61.53	59.13	115.31	103.15	76.4	76.55	E1-E2 ATPase
CL4728.Contig7_All	30.66	30.16	72.72	67.33	36.24	37.41	Endomembrane protein 70
CL477.Contig7_All	19.38	18.2	43.86	40.08	24.71	24.17	10 TM Acyl Transferase domain found in Cas1p
CL5262.Contig2_All	9.29	10.97	24.25	23.65	18.17	17.98	Protein kinase domain
CL5262.Contig4_All	7.64	8.02	26.82	27.69	16.97	16.86	Protein kinase domain
CL5465.Contig2_All	16.14	15.68	31.23	32.59	22.97	21.9	Cellulose synthase
CL5465.Contig3_All	24.52	22.9	45.61	42.28	29.78	31.33	Cellulose synthase
CL5775.Contig2_All	7.13	7.05	16.78	17.85	11.44	10.55	GATA zinc finger
CL5802.Contig1_All	27.39	26.95	47.12	47.87	32.56	35.71	Fasciclin domain
CL5802.Contig2_All	47.48	45.71	81.72	78.59	55.5	59.63	Fasciclin domain
CL6185.Contig7_All	29.39	34.78	56.38	54.88	44.61	42.05	UDP-glucoronosyl and UDP-glucosyl transferase
CL630.Contig5_All	27.39	28.13	47.65	54.29	32.5	37.31	Subtilase family
CL6395.Contig4_All	119.98	121.13	415.17	437.41	343.14	366.02	Protein of unknown function (DUF2393)
CL6395.Contig6_All	72.55	62.08	201.31	194.43	161.92	157.23
CL6476.Contig2_All	14.32	12.64	31.32	28.59	20.27	22.38	Fasciclin domain
CL6476.Contig5_All	6.54	6.66	14.63	13.88	9.23	10.04	Fasciclin domain
CL653.Contig3_All	19.53	20.55	33.63	34.04	25.33	24.74	Beta-L-arabinofuranosidase, GH127
CL6845.Contig3_All	15.12	14.47	39.64	35.89	18.27	18.85	Cotton fibre expressed protein
CL7222.Contig2_All	17.66	18.23	33.86	33.25	23.8	24.28	F-box-like
CL7547.Contig1_All	25.85	28.33	126.91	108.48	72.31	74.29	Gibberellin regulated protein
CL8462.Contig4_All	323.15	335.24	531.86	530.4	419.12	416.21	Chalcone and stilbene synthases, N-terminal domain
CL8687.Contig2_All	9.2	9.05	33.74	33.66	26.46	25.45	Exostosin family
CL8884.Contig2_All	21.89	20.92	38.59	37.6	28.24	30.24	Fasciclin domain
Unigene1020_All	8.95	11.18	20.93	22.77	15.07	16.05	Protein kinase domain
Unigene21704_All	46.28	53.96	96.87	94.94	64.7	65.46	Amino-transferase class IV
Unigene21714_All	11.71	11.35	32.18	32.78	17.37	19.85	Proline dehydrogenase
Unigene21789_All	14.95	18.57	46.8	41.79	33.03	32.21	UDP-glucose/GDP-mannose dehydrogenase family, NAD binding domain
Unigene23789_All	22.99	25.36	45.75	48.72	36.9	37.37	BURP domain
Unigene23969_All	14.23	14.85	32.48	34.76	20.39	23.14	Subtilase family
Unigene24087_All	40.24	37.87	102.52	98.33	59.97	60.25	Multicopper oxidase
Unigene26260_All	8	8.2	18.57	16.78	10.71	10.88	Protein tyrosine kinase
Unigene28989_All	67.61	72.12	126.44	118.42	89.53	91.67	Fatty acid desaturase
Unigene29121_All	14.52	15.56	50.72	49.27	36.3	38.25
Unigene3131_All	10.3	11.06	21.09	22.98	13.25	14.9	Piwi domain
Unigene31491_All	13.72	14.5	36.32	38.85	21.02	21.8	Xylanase inhibitor C-terminal
Unigene31492_All	120.74	129.79	187.18	191.58	153.32	159.52	Cytochrome P450
Unigene33760_All	166.19	173.5	357.27	373.82	221.39	247.67	Hydrophobic seed protein
Unigene35714_All	24.34	21.08	44.03	44.02	32.63	34.4	Tetratricopeptide repeat
Unigene36017_All	15.75	18.17	60.85	64.18	48.93	45.92	No apical meristem (NAM) protein
Unigene36149_All	10.02	12.53	40.36	42.89	24.5	25.07	Rapid ALkalinization Factor (RALF)
Unigene36323_All	34.62	35.85	53.71	51.94	39.55	41.95	GDP-fucose protein O-fucosyltransferase
Unigene37838_All	19.36	19.87	42.5	43.56	29.45	30.42
Unigene37842_All	54.36	44.48	133.05	127.86	94.46	100.44
Unigene37884_All	2.9	2.71	9.21	7.93	4.52	5.25	Armadillo/beta-catenin-like repeat
Unigene38510_All	52.67	51.62	91.82	97.15	62.97	67.38	Glycerophosphoryl diester phosphodiesterase family
Unigene38652_All	15.95	17.03	58.51	62.22	30.71	30.76	Protein of unknown function (DUF642)
Unigene38687_All	102.47	104.85	182.92	202.76	132.48	140.23	Cytochrome P450
Unigene6521_All	31.06	30.47	46.43	50.78	37.97	38.91	Piwi domain
Unigene8392_All	21.1	21.31	49.17	43.96	33.59	31.35	UDP-glucose/GDP-mannose dehydrogenase family, UDP binding domain
